# Supplementary material for: Dual Band-Pass Filter Based on Split Ring Resonators with Controlled Asymmetric Bandwidth Response
Source: Sensors (Basel). 2026 Jun 2;26(11):3519. doi: 10.3390/s26113519 (PMC13259517; doi:10.3390/s26113519)
Supplement: Supplementary file 1 [file sensors-26-03519-s001.zip]

Archive with 1 entries (1 files):
- sensors-4252977-supplementary.pdf
